# Supplementary material for: A dataset of the mid-brunhes period at site MD05-2925, Solomon Sea: Surface-subsurface planktonic foraminifera stable C-O isotope and Mg/Ca ratios
Source: Data Brief. 2021 Aug 12;38:107283. doi: 10.1016/j.dib.2021.107283 (PMC8367778; doi:10.1016/j.dib.2021.107283)
Supplement: Supplementary file 1 [file mmc1.xlsx]

## Sheet: G. ruber
MD05-2925	Depth (cm)	Age (ka)	d18Oc (o/oo, VPDB)	d13Cc (o/oo, VPDB)	Mg/Ca (mmol/mol)	T (oC)	d18Ow (o/oo, VSMOW)
G. ruber	1842	352.085	-1.147	0.682	3.59595	24.6824	0.827667
	1847	353.266	-1.186	0.539	3.94921	25.7236	1.00559
	1852	354.446	-1.242	0.708	3.87177	25.5036	0.903744
	1857	355.627	-1.333	0.33	3.98999	25.8377	0.882363
	1862	356.808	-1.072	0.729	4.11661	26.1849	1.21568
	1867	357.989	-1.267	0.603	4.21867	26.457	1.07737
	1872	359.17	-1.161	1.008	4.43272	27.0069	1.29794
	1877	360.35	-1.433	0.733	4.02295	25.9291	0.801406
	1882	361.531	-1.579	1.059	4.00773	25.8871	0.646636
	1897	365.074	-1.335	0.712	3.72024	25.06	0.718328
	1900	365.758	-1.415	0.336
	1905	366.937	-1.621	0.541	4.26396	26.8642	0.808216
	1910	368.117	-1.511	0.63	3.94787	26.0084	0.739926
	1915	369.296	-1.698	0.478	4.70935	27.9682	0.9612
	1920	370.476	-1.6	0.291	4.71641	27.9848	1.06267
	1925	371.655	-1.708	0.642	3.68621	25.2465	0.38418
	1930	372.835	-1.704	0.474	3.63869	25.1023	0.358146
	1935	374.014	-1.719	0.515	3.86293	25.7668	0.481579
	1940	375.193	-1.91	0.207	3.96972	26.0698	0.353703
	1945	376.373	-1.793	0.575	3.92514	25.9443	0.444558
	1950	377.552	-2.009	0.269	4.33075	27.037	0.456199
	1955	378.719	-1.701	0.749	3.75267	25.445	0.432547
	1960	379.683	-1.5	0.716	4.17158	26.6209	0.878518
	1965	380.647	-1.568	0.887	3.69017	25.2584	0.526669
	1970	381.61	-1.804	0.869	4.04712	26.2843	0.504402
	1975	382.574	-1.89	0.524	4.08914	26.3991	0.442314
	1980	383.538	-1.892	0.646	4.12876	26.5062	0.462635
	1985	384.501	-2.029	0.522	4.04777	26.2861	0.279775
	1990	385.465	-2.132	0.854	4.06748	26.3401	0.188015
	1995	386.429	-2.11	0.306	4.52271	27.5188	0.45559
	2000	387.392	-2.102	0.737	4.65719	27.8444	0.531418
	2005	388.356	-2.009	0.343	4.31808	27.0044	0.449416
	2010	389.32	-2.04	0.437	4.42645	27.2798	0.475793
	2015	390.283	-1.955	0.381	4.46664	27.3802	0.581713
	2020	391.247	-2.087	0.564	4.47313	27.3964	0.453075
	2025	392.21	-1.781	0.819	4.28007	26.9061	0.656947
	2030	393.174	-1.91	0.594	3.98154	26.1028	0.360586
	2035	394.138	-1.863	1.073	4.21496	26.7358	0.539464
	2040	395.101	-1.878	0.57	4.61561	27.7448	0.734659
	2045	396.065	-1.873	1.007	4.49221	27.4436	0.676926
	2050	397.029	-2.055	1.025	4.51752	27.5061	0.507935
	2055	397.992	-2.369	0.726	5.18045	29.0275	0.5109
	2060	398.956	-2.367	1.011
	2065	399.92	-2.507	0.736	5.29474	29.27	0.423413
	2070	400.883	-2.69	1.102	5.12889	28.9164	0.166743
	2075	401.847	-2.556	1.072	5.44108	29.5729	0.437524
	2080	402.811	-2.502	0.671	5.54019	29.7735	0.533307
	2085	403.774	-2.43	0.937	5.6937	30.0772	0.668577
	2090	404.738	-2.487	0.319	5.92338	30.5166	0.70312
	2095	405.701	-2.69	0.848	6.21067	31.0428	0.609754
	2100	406.665	-2.614	0.545	5.6924	30.0746	0.484047
	2105	408.172	-2.505	0.726	5.65172	29.9949	0.576445
	2110	409.767	-2.467	0.788	5.86641	30.4092	0.700746
	2115	411.362	-2.451	0.885	5.40302	29.4949	0.526273
	2120	412.957	-2.523	0.83	5.72189	30.132	0.587007
	2125	414.552	-2.297	0.801	5.17612	29.0182	0.58096
	2130	416.147	-2.438	0.815	5.16178	28.9874	0.43354
	2135	417.743	-2.409	0.727	4.77555	28.1233	0.282514
	2140	419.338	-2.139	0.382	4.759	28.0847	0.544475
	2145	420.933	-1.981	0.413	4.58115	27.6615	0.614309
	2150	422.528	-1.541	0.206	4.84585	28.2856	1.18434
	2155	424.123	-1.579	-0.202	4.17797	26.6379	0.803061
	2160	425.718	-1.336	0.132	4.25052	26.8292	1.08591
	2165	427.313	-1.216	0.132	4.42677	27.2806	1.29996
	2170	428.908	-1.076	0.076	4.56393	27.6196	1.51059
	2175	430.504	-0.964	0.248	4.24574	26.8167	1.4553
	2180	432.099	-0.973	0.131	4.13595	26.5256	1.38566
	2185	433.694	-0.696	0.718	4.06904	26.3443	1.6249
	2190	435.088	-0.706	-0.056	3.93726	25.9785	1.5387
	2195	436.36	-0.993	-0.064	4.09545	26.4162	1.34288
	2200	437.632	-0.931	0.124	3.44	24.4784	1.00117
	2205	438.903	-0.958	0.317	3.42572	24.4322	0.964539
	2210	440.175	-1.099	0.601	3.67869	25.2238	0.988456
	2215	441.447	-1.01	0.669	3.73062	25.3795	1.1099
	2220	442.718	-1.223	0.376	3.61181	25.0199	0.821985
	2225	443.99	-1.301	0.523	4.07816	26.3692	1.02509
	2230	445.262	-1.322	0.284	4.02682	26.2285	0.974763
	2235	446.533	-1.393	0.33	4.11999	26.4826	0.956711
	2240	447.805	-1.284	0.361	4.06915	26.3446	1.03697
	2245	449.077	-1.217	0.107	3.82035	25.6436	0.95792
	2250	450.348	-1.276	0.368	3.69443	25.2712	0.821336
	2255	451.62	-1.294	0.289	3.77929	25.5236	0.855909
	2260	452.892	-1.275	0.504	3.81579	25.6303	0.897156
	2265	454.163	-1.266	0.308	3.45322	24.521	0.675041
	2270	455.435	-1.069	0.6
	2275	456.707	-1.095	0.311	3.33312	24.1277	0.764101
	2280	457.978	-1.548	0.536	3.51181	24.708	0.431992
	2290	460.522	-1.283	0.369	3.41161	24.3863	0.629979
	2295	461.793	-1.532	0.37	3.61598	25.0328	0.515657

## Sheet: P.obliquiloculata
MD05-2925	Depth (cm)	Age (ka)	d18Oc (o/oo, VPDB)	d13Cc (o/oo, VPDB)	Mg/Ca (mmol/mol)	T (oC)	d18Ow (o/oo, VSMOW)
P.obliquiloculata	1850	353.974	-0.265	0.844	2.42495	22.2283	1.1984
	1857	355.627	-0.047	0.82	2.3853	22.0452	1.37825
	1860	356.336	-0.135	0.973
	1870	358.697	0.017	1.303
	1872	359.17	0.011	1.43	2.16443	20.9655	1.21132
	1880	361.059	-0.069	1.145
	1882	361.531	-0.005	1.247	2.31891	21.7315	1.3549
	1897	365.074	-0.386	1.222	2.17575	21.0235	0.826397
	1900	365.782	-0.389	1.082	2.70678	23.45	1.32892
	1910	368.144	-0.476	0.978	2.36148	21.9337	0.926016
	1917	369.797	-0.504	0.899
	1920	370.505	-0.302	1.014	2.47853	22.4712	1.212
	1930	372.867	-0.582	1.144
	1937	374.52	-0.537	1.24	2.39721	22.1005	0.899772
	1940	375.228	-0.988	0.694							87
	1950	377.59	-0.649	1.009	2.55781	22.821	0.937884				61
	1957	379.143	-0.52	1.074	2.26104	21.4508	0.781407
	1960	379.72	-0.508	1.404	2.29834	21.6325	0.831281
	1967	381.067	-0.539	1.096	2.41176	22.1677	0.911779
	1970	381.645	-0.589	1.162
	1980	383.569	-0.895	1.02	2.24461	21.3697	0.389518
	1987	384.917	-0.809	0.857	2.55352	22.8024	0.773998
	1990	385.494	-0.924	0.96
	2000	387.419	-0.936	1.069	2.55539	22.8105	0.648689
	2002	387.804	-0.787	0.92
	2007	388.766	-1.223	0.26
	2010	389.343	-1.171	0.844
	2012	389.728	-0.919	1.173	2.64089	23.1762	0.741873
	2017	390.691	-1.074	0.707
	2020	391.268	-0.704	1.086	2.68645	23.3662	0.996466
	2022	391.653	-0.713	0.925
	2027	392.615	-0.563	1.093	2.52222	22.6653	0.991445
	2032	393.578	-0.446	1.126	2.60606	23.0287	1.18414
	2037	394.54	-0.546	1.192
	2040	395.117	-0.677	1.168	2.53606	22.7262	0.890115
	2042	395.502	-0.839	0.828
	2045	396.08	-0.78	0.88
	2047	396.465	-1.295	0.984	2.46406	22.4061	0.205445
	2052	397.427	-0.86	1.094
	2057	398.389	-1.143	0.091	2.82852	23.9389	0.676761
	2067	400.314	-1.305	1.114	3.00505	24.6115	0.654898
	2072	401.276	-1.24	1.075	2.7959	23.8099	0.552904
	2077	402.239	-1.36	0.618
	2080	402.816	-1.16	1.333
	2082	403.201	-1.161	1.052	3.08919	24.9183	0.862822
	2085	403.778	-1.491	1.093
	2087	404.163	-1.241	0.969
	2090	404.741	-1.406	0.867
	2092	405.126	-1.131	0.729	2.75137	23.6315	0.624739
	2095	405.703	-1.252	0.849
	2097	406.088	-1.145	0.723	3.18037	25.2416	0.946157
	2100	406.665	-1.46	0.761
	2102	407.215	-1.406	0.803	3.69552	26.9096	1.03266
	2105	408.172	-1.44	0.769
	2107	408.81	-1.188	0.876
	2110	409.767	-1.079	0.511
	2112	410.405	-1.04	0.895	3.11633	25.0155	1.00407
	2117	412	-0.797	1.038
	2120	412.957	-1.207	0.994	3.28424	25.5986	0.958548
	2122	413.595	-1.189	0.74
	2127	415.19	-0.98	0.894	3.15324	25.1464	1.09133
	2132	416.785	-0.715	0.757	3.08204	24.8926	1.30346
	2137	418.381	-0.95	1.08
	2140	419.338	-0.917	0.622	3.20782	25.337	1.19405
	2142	419.976	-0.92	0.712
	2147	421.571	-0.174	0.798	2.74094	23.5894	1.57295
	2152	423.166	-0.349	0.691	2.82981	23.9439	1.47182
	2157	424.761	0.271	0.674	2.60815	23.0376	1.903
	2160	425.718	0.375	0.617
	2162	426.356	0.149	0.697	2.44205	22.3064	1.62867
	2167	427.951	0.404	0.919	2.50294	22.5801	1.94069
	2172	429.547	0.476	0.967	2.25922	21.4418	1.77554
	2177	431.142	0.221	1.159	2.52028	22.6568	1.77366
	2180	432.099	0.166	1.165
	2182	432.737	0.483	0.881	2.21164	21.2053	1.73327
	2187	434.325	0.299	1.496	2.30928	21.6853	1.64927
	2190	435.089	0.527	1.2
	2192	435.597	0.227	1.041
	2197	436.869	0.516	1.359	2.30822	21.6802	1.86521
	2200	437.632	-0.023	0.842
	2202	438.141	-0.154	0.736
	2207	439.413	0.233	1.214	2.08729	20.5623	1.34932
	2212	440.685	0.079	1.032
	2220	442.72	-0.17	1.187
	2222	443.229	-0.119	0.975	2.1385	20.8316	1.05342
	2227	444.501	-0.177	0.592	2.49359	22.5385	1.35102
	2232	445.773	-0.365	0.44	2.42826	22.2435	1.10156
	2237	447.044	-0.268	0.553	2.45798	22.3787	1.22672
	2242	448.316	-0.21	1.039	2.27176	21.5033	1.10235
	2247	449.588	-0.025	1.268	2.26699	21.4799	1.28248
	2252	450.86	-0.119	1.115	2.17702	21.03	1.09474
	2257	452.132	0.165	1.126	2.57337	22.8884	1.76593
	2262	453.404	0.035	0.766	2.33102	21.7894	1.40696
	2267	454.676	-0.326	1.297	2.284	21.563	0.998787
	2272	455.948	-0.156	0.759	2.42515	22.2293	1.3076
	2277	457.22	-0.045	0.971	2.0851	20.5506	1.06888
	2282	458.492	-0.133	1.298	2.36093	21.9311	1.26847
	2287	459.763	-0.299	0.805	2.06796	20.459	0.795783
	2292	461.035	-0.583	0.907	2.12326	20.7522	0.572865
	2297	462.307	-0.237	1.142	2.03982	20.3067	0.826059

## Sheet: Benthic foraminifera
MD05-2925	Depth (cm)	Age (ka)	Benthic foram species	d18Oc - unocrrected (o/oo, VPDB)	d18Oc - unocrrected (o/oo, VPDB)	d18Oc - unocrrected (o/oo, VPDB)
Benthic foram.	1842	352.085	Uvigerina spp.	4.704
	1852	354.446	Uvigerina spp.	4.062
	1862	356.808	Uvigerina spp.	4.005
	1872	359.17	Uvigerina spp.	4.267
	1882	361.531	Uvigerina spp.	4.12
	1897	365.074	Uvigerina spp.	4.19
	1900	365.782	Uvigerina spp.	4.002
	1905	366.963	Uvigerina spp.	3.879
	1907	367.435	Uvigerina spp.	3.967
	1910	368.144	Bulimina spp.		4.226
	1920	370.505	Uvigerina spp.	3.877
	1927	372.158	Uvigerina spp.	3.959
	1930	372.867	Uvigerina spp.	3.989
	1935	374.048	Uvigerina spp.	3.753
	1945	376.409	Uvigerina spp.	3.729
	1965	380.682	Uvigerina spp.	3.748
	1975	382.607	Uvigerina spp.	3.899
	1997	386.841	Bulimina spp.		4.083
	2007	388.766	Bulimina spp.		3.93
	2017	390.691	Uvigerina spp.	3.79
	2035	394.155	Uvigerina spp.	3.679
	2045	396.08	Uvigerina spp.	3.663
	2057	398.389	Bulimina spp.		3.326
	2067	400.314	Bulimina spp.		3.24
	2077	402.239	Bulimina spp.		3.075
	2087	404.163	Uvigerina spp.	3.247
	2092	405.126	Bulimina spp.		2.869
	2102	407.215	Bulimina spp.		2.905
	2110	409.767	Bulimina spp.		3.034
	2112	410.405	Bulimina spp.		3.031
	2120	412.957	Bulimina spp.		3.128
	2122	413.595	Uvigerina spp.	2.98
	2130	416.147	Bulimina spp.		2.953
	2137	418.381	Bulimina spp.		3.138
	2145	420.933	Bulimina spp.		3.44
	2150	422.528	Bulimina spp.		3.567
	2157	424.761	Bulimina spp.		3.137
	2165	427.313	Bulimina spp.		4.174
	2172	429.547	Uvigerina spp.	4.109
	2180	432.099	Uvigerina spp.	4.443
	2182	432.737	Uvigerina spp.	4.389
	2192	435.597	Bulimina spp.		4.413
	2205	438.904	Bulimina spp.		4.604
	2215	441.448	Uvigerina spp.	4.379
	2265	454.167	Bulimina spp.		4.355
	2295	461.798	Bulimina spp.		4.458

## Sheet: Age control
MD05-2925	Depth (cm)	Age (ka)
Age control points	1954.7	378.7
	2100.7	406.8
	2186.9	434.3
	2329.6	470.6

## Sheet: Sedimentation rate
	Depth (cm)	Sedimentation rate (cm / kyr)
Sedimentation rate	1954.7	5.19573
	2100.7	3.13455
	2186.9	3.93113
	2329.6	6.51739
